# Supplementary material for: Aromatic, Sensory, and Fatty Acid Profiles of Arbequina Extra Virgin Olive Oils Produced Using Different Malaxation Conditions
Source: Foods. 2022 Oct 30;11(21):3446. doi: 10.3390/foods11213446 (PMC9656856; doi:10.3390/foods11213446)
Supplement: Supplementary file 1 [file foods-11-03446-s001.zip]

Archive with 1 entries (1 files):
- foods-1943721-supplementary.pdf
